# Supplementary material for: Stereospecific Epoxidation of Limonene Catalyzed by Peroxygenase from Oat Seeds
Source: Antioxidants (Basel). 2021 Sep 14;10(9):1462. doi: 10.3390/antiox10091462 (PMC8469233; doi:10.3390/antiox10091462)
Supplement: Supplementary file 1 [file antioxidants-10-01462-s001.zip]

Archive with 1 entries (1 files):
- antioxidants-1371738-supplementary.pdf
